# Supplementary material for: Cucujus tulliae sp. n. – an endemic Mediterranean saproxylic beetle from genus Cucujus Fabricius, 1775 (Coleoptera, Cucujidae), and keys for identification of adults and larvae native to Europe
Source: Zookeys. 2012 Jul 30;(212):63–79. doi: 10.3897/zookeys.212.3254 (PMC3428704; doi:10.3897/zookeys.212.3254)
Supplement: XML Treatment for Cucujus cinnaberinus [file zookeys.212.3254-treatment2.xml]

<!DOCTYPE tp:taxon-treatment
  PUBLIC "-//TaxonX//DTD Taxonomic Treatment Publishing DTD v0 20100105//EN" "tax-treatment-NSO.dtd">
<tp:taxon-treatment xmlns:tp="http://www.plazi.org/taxpub"><tp:treatment-meta><mixed-citation publication-type="journal"><person-group><name><surname>Bonacci</surname><given-names>Teresa</given-names></name><name><surname>Mazzei</surname><given-names>Antonio</given-names></name><name><surname>Horák</surname><given-names>Jakub</given-names></name><name><surname>Brandmayr</surname><given-names>Pietro</given-names></name></person-group><article-title>
                    <italic>Cucujus tulliae</italic> sp. n. – an endemic Mediterranean saproxylic beetle from genus 
                    <italic>Cucujus</italic> Fabricius, 1775 (Coleoptera, Cucujidae), and keys for identification of adults and larvae native to Europe
                </article-title><source>Zookeys</source><day>30</day><month>7</month><year>2012</year><volume>2012</volume><issue>212</issue><fpage>63</fpage><lpage>79</lpage><pub-id pub-id-type="doi">10.3897/zookeys.212.3254</pub-id></mixed-citation></tp:treatment-meta><tp:nomenclature><tp:taxon-name>
                        <tp:taxon-name-part taxon-name-part-type="genus">Cucujus</tp:taxon-name-part>
                        <tp:taxon-name-part taxon-name-part-type="species">cinnaberinus</tp:taxon-name-part>
                    <object-id xmlns:xlink="http://www.w3.org/1999/xlink" xlink:type="simple">http://species-id.net/wiki/Cucujus_cinnaberinus</object-id>
								</tp:taxon-name><tp:taxon-authority>(Scopoli, 1763)</tp:taxon-authority></tp:nomenclature><tp:treatment-sec sec-type="Note"><title>Note.</title><p>We examined several specimens of this taxon, both from Italy as well as from the National Museum of Prague. This species is very abundant in the pine forest of the Sila National Park in Calabria.</p></tp:treatment-sec><tp:treatment-sec sec-type="Examined material"><title>Examined material.</title><p><bold>PBC</bold>: <italic><tp:taxon-name>Cucujus cinnaberinus</tp:taxon-name></italic>: 1 ♂, Calabria, Sila, Vallone Freddo, Spezzano della Sila (CS), 1300 m a. s. l., lg. Mazzei, 05.04.2011, aedeagus slide n. 2. 1 ♀, Calabria, Sila, Vallone Freddo, Spezzano della Sila (CS), 1300 m a. s. l., lg. Mazzei, 06.05.2011, slide n. 6. 1 ♂, Calabria, Sila, Vallone Freddo, Spezzano della Sila (CS), 1300 m a. s. l., lg. Mazzei, 05.04.2011, slide n. 9. 2 ♂, Calabria, Sila, Monte Pettinascura, San Giovanni in Fiore (CS), 1650 m a. s. l., lg. Mazzei, 19.08.20092 ♀, Calabria, Sila, Monte Pettinascura, San Giovanni in Fiore (CS), 1650 m a. s. l., lg. Mazzei, 29.05.2009. 1♀, Calabria, Sila, Vallone Freddo, Spezzano della Sila (CS), 1300 m a. s. l., lg. Mazzei, 05.04.20113 ♂, Calabria, Sila, Vallone Freddo, Spezzano della Sila (CS), 1300 m a. s. l., lg. Mazzei, 05.04.2011. 1 ♂, Calabria, Sila, Arnocampo, San Giovanni in Fiore (CS), 1250 m a. s. l., lg. Maz<!--PageBreak--><!--PageBreak-->zei, 06.07.2009. 1 ♀, Calabria, Sila, Cozzo del Principe, Spezzano della Sila (CS), 1350 m a. s. l., lg. Mazzei, 12.08.2009. 1 ♂, Calabria, Sila, Cozzo del Principe, Spezzano della Sila (CS), 1350 m a. s. l., lg. Mazzei, 12.08.2009. 4 ♂, Calabria, Sila, Golia Corvo Natural Reserve, Spezzano della Sila (CS), 1300 m a. s. l., lg. Mazzei, 07.07.2009. 4♀, Calabria, Sila, Golia Corvo Natural Reserve Spezzano della Sila (CS), 1300 m a. s. l., lg. Mazzei, 07.07.2009.
                    </p><p><bold>MCV</bold>: <italic><tp:taxon-name>Cucujus cinnaberinus</tp:taxon-name></italic>, 1 ♀ ex coll. Brasavola, Sila, Bosco Gariglione, IX. 1 ♂, Calabria, Sila, Silvana Mansio, VIII–1960, det. Ratti, 1971.
                    </p><p><bold>NMP</bold>: about 120 specimens from many countries of Europe.
                    </p><p><italic><tp:taxon-name>Cucujus cinnaberinus</tp:taxon-name></italic> larvae: 5 larvae (V–VI instar), Calabria, Sila, Vallone Freddo, Spezzano della Sila (CS), 1300 m a. s. l., 29.6.2009, lg. Mazzei; 18 larvae (IV–VI), Calabria, Sila, Monte Pettinascura, San Giovanni in Fiore (CS), 1650 m a. s. l., 12.09.2009, lg. Mazzei. 7 larvae (V–VI), Calabria, Sila, Golia Corvo Natural Reserve, Spezzano della Sila (CS), 1300 m a. s. l., 30.05.2009, lg. Mazzei.
                    </p><fig id="F2" position="float" orientation="portrait"><label>Figures 13–22.</label><caption><p>Male genitalia of four <italic><tp:taxon-name>Cucujus</tp:taxon-name></italic> species/subspecies. <bold>13–15</bold> <italic><tp:taxon-name>Cucujus cinnaberinus</tp:taxon-name></italic> (Sila N. Park) <bold>13</bold> Median lobe and median strut with flagellum, dorsal view <bold>14</bold> Median lobe <bold>15</bold> flagellum “ball” inside the endophallus <bold>16–18</bold> <italic><tp:taxon-name>Cucujus haematodes</tp:taxon-name></italic> (Sila N. Park) <bold>16</bold> Median lobe and median strut with flagellum, dorsal view <bold>17</bold> Median lobe <bold>18</bold> Abdominal end of flagellum, with the basal part of the endophallus and genital duct <bold>19–20</bold> <italic><tp:taxon-name>Cucujus tulliae</tp:taxon-name></italic> (Sila N. Park) <bold>19</bold> Median lobe and median strut with flagellum removed <bold>20</bold> Median lobe <bold>21–22</bold> <italic><tp:taxon-name>Cucujus caucasicus</tp:taxon-name></italic> (“Caucasus”) <bold>21</bold> Median lobe and median strut with flagellum, dorsal view <bold>22</bold> Median lobe.</p></caption><graphic xmlns:xlink="http://www.w3.org/1999/xlink" xlink:href="ZooKeys-212-063-g002.jpg" position="float" orientation="portrait" xlink:type="simple"/></fig></tp:treatment-sec></tp:taxon-treatment>
