# Supplementary material for: Cucujus tulliae sp. n. – an endemic Mediterranean saproxylic beetle from genus Cucujus Fabricius, 1775 (Coleoptera, Cucujidae), and keys for identification of adults and larvae native to Europe
Source: Zookeys. 2012 Jul 30;(212):63–79. doi: 10.3897/zookeys.212.3254 (PMC3428704; doi:10.3897/zookeys.212.3254)
Supplement: XML Treatment for Cucujus haematodes [file zookeys.212.3254-treatment3.xml]

<!DOCTYPE tp:taxon-treatment
  PUBLIC "-//TaxonX//DTD Taxonomic Treatment Publishing DTD v0 20100105//EN" "tax-treatment-NSO.dtd">
<tp:taxon-treatment xmlns:tp="http://www.plazi.org/taxpub"><tp:treatment-meta><mixed-citation publication-type="journal"><person-group><name><surname>Bonacci</surname><given-names>Teresa</given-names></name><name><surname>Mazzei</surname><given-names>Antonio</given-names></name><name><surname>Horák</surname><given-names>Jakub</given-names></name><name><surname>Brandmayr</surname><given-names>Pietro</given-names></name></person-group><article-title>
                    <italic>Cucujus tulliae</italic> sp. n. – an endemic Mediterranean saproxylic beetle from genus 
                    <italic>Cucujus</italic> Fabricius, 1775 (Coleoptera, Cucujidae), and keys for identification of adults and larvae native to Europe
                </article-title><source>Zookeys</source><day>30</day><month>7</month><year>2012</year><volume>2012</volume><issue>212</issue><fpage>63</fpage><lpage>79</lpage><pub-id pub-id-type="doi">10.3897/zookeys.212.3254</pub-id></mixed-citation></tp:treatment-meta><tp:nomenclature><tp:taxon-name>
                        <tp:taxon-name-part taxon-name-part-type="genus">Cucujus</tp:taxon-name-part>
                        <tp:taxon-name-part taxon-name-part-type="species">haematodes</tp:taxon-name-part>
                    <object-id xmlns:xlink="http://www.w3.org/1999/xlink" xlink:type="simple">http://species-id.net/wiki/Cucujus_haematodes</object-id>
								</tp:taxon-name><tp:taxon-authority>Erichson, 1845</tp:taxon-authority></tp:nomenclature><tp:treatment-sec sec-type="Note"><title>Note.</title><p>This species is abundant in the Sila National Park, but less than <italic><tp:taxon-name>Cucujus cinnaberinus</tp:taxon-name></italic>. We collected numerous larval stages also in the Aspromonte National Park.
                    </p></tp:treatment-sec><tp:treatment-sec sec-type="Examined material"><title>Examined material.</title><p><bold>PBC</bold>: <italic><tp:taxon-name>Cucujus haematodes</tp:taxon-name></italic>: 1 ♂, Calabria, Sila, Vallone Freddo, Spezzano della Sila (CS), 1300 m a. s. l., lg. Mazzei, 12.09.2009, slide n. 4. 1♂, Calabria, Sila, Vallone Freddo, Spezzano della Sila (CS), 1300 m a. s. l., lg. Mazzei, 05.04.2011, slide n. 1. 1 ♀, Calabria, Sila, Cozzo del Principe, Spezzano della Sila (CS), 1350 m a. s. l., lg. Bonacci, 12.08.2009, slide n. 7. 1 ♂, Calabria, Sila, Vallone Freddo, Spezzano della Sila (CS), 1300 m a. s. l., lg. Mazzei, 10.12.10, slide n. 8. 1 ♀, Calabria, Sila, Valle di Casu, Longobucco (CS), 1380 m a. s. l., lg. Brandmayr, 11.02.11. 1 ♂ Calabria, Sila, Valle di Casu, Longobucco (CS), 1380 m a. s. l., lg. Brandmayr, 11.02.11. 1 ♂, Calabria, Sila, Monte Pettinascura, San Giovanni in Fiore (CS), 1650 m a. s. l., lg. Bonacci, 29.05.2009. 1 ♀, Calabria, Sila, Cozzo del Principe, Spezzano della Sila (CS), 1350 m a. . l.s, lg. Bonacci, 18.08.2009. 2 ♂, Calabria, Aspromonte, Gambarie (RC), 1350 m a. s. l., lg. Mazzei, 07.06.2009. 3 ♀, Calabria, Aspromonte, Gambarie (RC), 1350 m a. s. l., lg. Mazzei, 07.06.2009. 3 ♂, Calabria, Sila, Colle Vurga, Longobucco (CS), 1550 m a. s. l., lg. Brandmayr, 04.07.2011.
                    </p><p><bold>MCV</bold>: <italic><tp:taxon-name>Cucujus haematodes</tp:taxon-name></italic>: 1 ♀, Calabria, Sila, Bosco Gariglione, IX, coll. ex Brasavola. 1 ♂, Basilicata, Mt. Pollino, Piani del Pollino, VI ’51, lg. Ruffo. 1 ♂, Basilicata, Mt. Pollino, Piano Ruggio, VI–1953, lg. Ruffo.
                    </p><p><bold>NMP</bold>: About 100 specimens from the Czech Republic and to Far East. <italic><tp:taxon-name>Cucujus haematodes</tp:taxon-name></italic> larvae: 3 larvae (V–VI instar), Calabria, Sila, Vallone Freddo, Spezzano della Sila (CS), 1300 m a. s. l., lg. Mazzei, 12.08.2009; 3 larvae (V–VI), Calabria, Sila, Mont<!--PageBreak-->e Pettinascura, San Giovanni in Fiore (CS), 1650 m a. s. l., lg. Mazzei, 12.08.2009; 1 larva (V instar) Calabria, Sila, Cozzo del Principe, Spezzano della Sila (CS), 1350 m a. s. l., lg. Mazzei, 10.07.2009.
                    </p><fig id="F3" position="float" orientation="portrait"><label>Figure 23.</label><caption><p><italic><tp:taxon-name>Cucujus haematodes caucasicus</tp:taxon-name></italic> stat. nov.: dorsal view of male specimen. Locality: Kaukasus, N. W. – Kuban – lg. C. Rost, Berlin.</p></caption><graphic xmlns:xlink="http://www.w3.org/1999/xlink" xlink:href="ZooKeys-212-063-g003.jpg" position="float" orientation="portrait" xlink:type="simple"/></fig></tp:treatment-sec></tp:taxon-treatment>
