# Supplementary material for: Cucujus tulliae sp. n. – an endemic Mediterranean saproxylic beetle from genus Cucujus Fabricius, 1775 (Coleoptera, Cucujidae), and keys for identification of adults and larvae native to Europe
Source: Zookeys. 2012 Jul 30;(212):63–79. doi: 10.3897/zookeys.212.3254 (PMC3428704; doi:10.3897/zookeys.212.3254)
Supplement: XML Treatment for Cucujus haematodes caucasicus [file zookeys.212.3254-treatment4.xml]

<!DOCTYPE tp:taxon-treatment
  PUBLIC "-//TaxonX//DTD Taxonomic Treatment Publishing DTD v0 20100105//EN" "tax-treatment-NSO.dtd">
<tp:taxon-treatment xmlns:tp="http://www.plazi.org/taxpub"><tp:treatment-meta><mixed-citation publication-type="journal"><person-group><name><surname>Bonacci</surname><given-names>Teresa</given-names></name><name><surname>Mazzei</surname><given-names>Antonio</given-names></name><name><surname>Horák</surname><given-names>Jakub</given-names></name><name><surname>Brandmayr</surname><given-names>Pietro</given-names></name></person-group><article-title>
                    <italic>Cucujus tulliae</italic> sp. n. – an endemic Mediterranean saproxylic beetle from genus 
                    <italic>Cucujus</italic> Fabricius, 1775 (Coleoptera, Cucujidae), and keys for identification of adults and larvae native to Europe
                </article-title><source>Zookeys</source><day>30</day><month>7</month><year>2012</year><volume>2012</volume><issue>212</issue><fpage>63</fpage><lpage>79</lpage><pub-id pub-id-type="doi">10.3897/zookeys.212.3254</pub-id></mixed-citation></tp:treatment-meta><tp:nomenclature><tp:taxon-name>
                        <tp:taxon-name-part taxon-name-part-type="genus">Cucujus</tp:taxon-name-part>
                        <tp:taxon-name-part taxon-name-part-type="species">haematodes</tp:taxon-name-part>
                        <tp:taxon-name-part taxon-name-part-type="subspecies">caucasicus</tp:taxon-name-part>
                    <object-id xmlns:xlink="http://www.w3.org/1999/xlink" xlink:type="simple">http://species-id.net/wiki/Cucujus_haematodes_caucasicus</object-id>
								</tp:taxon-name><tp:taxon-authority>Motschulsky, 1845</tp:taxon-authority><tp:taxon-status xmlns:xlink="http://www.w3.org/1999/xlink" xlink:type="simple">stat. n.</tp:taxon-status></tp:nomenclature><tp:treatment-sec sec-type="Note"><title>Note.</title><p>At the beginning of this investigation we faced the possibility that the newly described taxon may belong to another already known form of the <italic>haematodes</italic> group. In Europe only a putative subspecies or relative of <italic>haematodes</italic> was known: <italic><tp:taxon-name>Cucujus caucasicus</tp:taxon-name></italic> Motschulsky, 1845. <xref ref-type="bibr" rid="B5">Horák and Chobot (2009)</xref> are of the opinion that: “The state of <italic><tp:taxon-name>Cucujus haematodes caucasicus</tp:taxon-name></italic> is more dubious, however, the main difference from the putative subspecies is the bright red color of the adult mandibles; also, the larval characters correspond with those of a separate species (<xref ref-type="bibr" rid="B10">Mamaev et al. 1977</xref>)”. The original description of Motschulsky sounds as follows: “<italic>Beaucup plus grand et plus allongé que le C. depressus, auquel il ressemble pour les couleurs et le fascies. Le corselet est plus transversal. J’ai pris cette belle espèce sur les Alpes du Caucase, sous l’écorce d’un hêtre</italic>”. There is no doubt that the “facies” of <italic><tp:taxon-name>Cucujus caucasicus</tp:taxon-name></italic> was the same of a <italic><tp:taxon-name>Cucujus haematodes</tp:taxon-name></italic>, but larger and with broader pronotum. Also the larval identification key of <xref ref-type="bibr" rid="B10">Mamaev et al. (1977)</xref> speaks for a separate species (or subspecies) status. Thus, we examined the male genitalia of three “<italic>caucasicus</italic>” individuals found in the National Museum of Prague.
                    </p></tp:treatment-sec><tp:treatment-sec sec-type="Material examined"><title>Material examined.</title><p>1 ♂ and 1 ♀: Caucasus, “Reitter. Leder.”, determined as: <italic><tp:taxon-name>Cucujus haematodes v. caucasicus</tp:taxon-name></italic> Motsch.”. 1 ♂: Caucasus, “Reitter. Leder.”, determined as: “ <italic>v. caucasicus</italic> – Det. Dr. Obenberger”. 1 ♂: Kaukasus, N. W. – Kuban – C. Rost, Berlin. – ex coll. J. Hlisnikowski. Determined as: “<italic><tp:taxon-name>Cucujus haematodes</tp:taxon-name></italic> Er.”. 1 ♀: Caucasus – Krasnaja Poljana – R. Rous legit. 6.1967. All individuals are conserved in <bold>NMP</bold>.
                    </p></tp:treatment-sec><tp:treatment-sec sec-type="Diagnosis"><title>Diagnosis.</title><p>A larger <italic><tp:taxon-name>Cucujus haematodes</tp:taxon-name></italic> with a broad pronotum, almost as wide as the head. Median lobe of the same general shape of <italic><tp:taxon-name>Cucujus haematodes</tp:taxon-name></italic>, but the apical process of the inner sac vertical, paddle like in lateral view.
                    </p></tp:treatment-sec><tp:treatment-sec sec-type="Description"><title>Description.</title><p>Length 16.0–15.5 mm, colour light red, as in <italic><tp:taxon-name>Cucujus tulliae</tp:taxon-name></italic> sp. n. or in <italic><tp:taxon-name>Cucujus haematodes</tp:taxon-name></italic>, mandibles yellow with brownish/black apex. Head slightly wider than pronotum, postgenae less protrudent sidewards and more rounded (<xref ref-type="fig" rid="F3">Fig. 23</xref>). Prothorax anteriorly not restricted, as it happens in true <italic><tp:taxon-name>Cucujus haematodes</tp:taxon-name></italic>, and proportionally larger, the external borders with pronounced, evident teeth. Prosternal apophysis of the same shape of <italic><tp:taxon-name>Cucujus haematodes</tp:taxon-name></italic>, at the end shortly triangular.
                    </p><p>Aedeagus of the same general form of <italic><tp:taxon-name>Cucujus haematodes</tp:taxon-name></italic>, but a little longer, (<xref ref-type="fig" rid="F2">Figs 21–22</xref>), total length mm 5,2 – 5,3, median lobe ending with a vertically flattened apical process, in lateral view distinctly paddle shaped.
                    </p></tp:treatment-sec><tp:treatment-sec sec-type="Distribution"><title>Distribution and habitat.</title><p>This subspecies or allopatric species inhabits the Caucasian mountains – namely Georgia, Armenia and the three Russian regions – Republic of Adigeyia, Krasnodarskiy Kray and Stavropol’skiy Kray (<xref ref-type="bibr" rid="B5">Horák and Chobot 2009</xref>).</p><fig id="F4" position="float" orientation="portrait"><label>Figures 24–35.</label><caption><p>The three European <italic><tp:taxon-name>Cucujus</tp:taxon-name></italic> species, larvae. <bold>24–27</bold> <italic><tp:taxon-name>Cucujus cinnaberinus</tp:taxon-name></italic> <bold>24</bold> Head, dorsal view <bold>25</bold> Head, ventral view <bold>26</bold> Tergum IX and urogomphi, dorsal view <bold>27</bold> Tergum IX and urogomphi, ventral view <bold>28–31</bold> <italic><tp:taxon-name>Cucujus haematodes</tp:taxon-name></italic> <bold>28</bold> Head, dorsal view <bold>29</bold> Head, ventral view <bold>30</bold> Tergum IX and urogomphi, dorsal view <bold>31</bold> Tergum IX and urogomphi, ventral view <bold>32–35</bold> <italic><tp:taxon-name>Cucujus tulliae</tp:taxon-name></italic> <bold>32</bold> Head, dorsal view <bold>33</bold> Head, ventral view <bold>34</bold> Tergum IX and urogomphi, dorsal view <bold>35</bold> Tergum IX and urogomphi, ventral view.</p></caption><graphic xmlns:xlink="http://www.w3.org/1999/xlink" xlink:href="ZooKeys-212-063-g004.jpg" position="float" orientation="portrait" xlink:type="simple"/></fig><fig id="F5" position="float" orientation="portrait"><label>Figures 36–44.</label><caption><p>The three European <italic><tp:taxon-name>Cucujus</tp:taxon-name></italic> species, larvae. <bold>36–38</bold> <italic><tp:taxon-name>Cucujus cinnaberinus</tp:taxon-name></italic> <bold>36</bold> Urogomphi, lateral view and conical appendage (black arrow) <bold>36</bold> Conical appendage <bold>38</bold> Lateral end of tergum IX, sclerotized thorn <bold>39–41</bold> <italic><tp:taxon-name>Cucujus haematodes</tp:taxon-name></italic> <bold>39</bold> Urogomphi, lateral view and conical appendage (white arrow) <bold>40</bold> Conical appendage <bold>41</bold> Lateral end of tergum IX, sclerotized thorn <bold>42–44</bold> <italic><tp:taxon-name>Cucujus tulliae</tp:taxon-name></italic> <bold>42</bold> Urogomphi, lateral view and conical appendage (black arrow) <bold>43</bold> Conical appendage <bold>44</bold> Lateral end of tergum IX, sclerotized thorn.</p></caption><graphic xmlns:xlink="http://www.w3.org/1999/xlink" xlink:href="ZooKeys-212-063-g005.jpg" position="float" orientation="portrait" xlink:type="simple"/></fig><sec sec-type="Key to the adults of the European species of genus Cucujus Fabricius, 1775"><title>Key to the adults of the European species of genus <italic><tp:taxon-name>Cucujus</tp:taxon-name></italic> Fabricius, 1775
                        </title><table-wrap content-type="key" position="anchor" orientation="portrait"><table><tbody><tr><td rowspan="1" colspan="1">1</td><td rowspan="1" colspan="1">Body bright red on the dorsal side, with exception of the apex of the mandibles, that are often lighter, orange. Pronotum entirely reddish, always somewhat restricted at the front border, sides with more or less protruding red teeth</td><td rowspan="1" colspan="1">2</td></tr><tr><td rowspan="1" colspan="1">–</td><td rowspan="1" colspan="1">Sides of pronotum, inner side of postgenae and mandibles black, mandibles before the apex somewhat lighter coloured. Maximum width of the pronotum at the front border, ventral side of the same part black, with a median yellow stripe that prolonges onto the prosternal apophysis. Head triangular, postgenae obliquely protruding backwards, occipital groove well marked and reaching postgenae, nevertheless deeper in the middle, where the punctuation is well developed. Body length 12–15.5 mm, median lobe of the aedeagus evidently restricted at the basis (<xref ref-type="fig" rid="F2">Fig. 14</xref>)
                                        </td><td rowspan="1" colspan="1"><italic><tp:taxon-name>Cucujus cinnaberinus</tp:taxon-name></italic> Scop.
                                        </td></tr><tr><td rowspan="1" colspan="1">2</td><td rowspan="1" colspan="1">Pronotum robust, with distinct lateral spines, prosternal apophysis with parallel sides and short, triangular end (<xref ref-type="fig" rid="F1">Fig. 8</xref>). Postgenae well developed, body length 13–16 mm
                                        </td><td rowspan="1" colspan="1">3</td></tr><tr><td rowspan="1" colspan="1">–</td><td rowspan="1" colspan="1">Pronotum more rounded, lateral borders with small, obtuse spines, on the head side restricted in a short neck. Pronotal apophysis ending with a prolonged, arrowhead like point (<xref ref-type="fig" rid="F1">Fig. 12</xref>). Body length 11.5–12.5 mm
                                        </td><td rowspan="1" colspan="1"><italic><tp:taxon-name>Cucujus tulliae</tp:taxon-name></italic> sp. n.
                                        </td></tr><tr><td rowspan="1" colspan="1">3</td><td rowspan="1" colspan="1">Pronotum of normal size, distinctly narrower than the head, apical process of the median lobe tongue like, rounded at the tip (<xref ref-type="fig" rid="F2">Fig. 17</xref>)
                                        </td><td rowspan="1" colspan="1"><italic><tp:taxon-name>Cucujus haematodes</tp:taxon-name></italic> Er.
                                        </td></tr><tr><td rowspan="1" colspan="1">–</td><td rowspan="1" colspan="1">Body size 15.5–16 mm, pronotum broad and robust, little smaller than the head at its posterior end. Postgenae well developed, but less protruding laterally and more backwards oriented, not surpassing the head width at the level of the eyes. Apical process of the median lobe compressed, paddle like (<xref ref-type="fig" rid="F2">Fig. 22</xref>)
                                        </td><td rowspan="1" colspan="1"><italic><tp:taxon-name>Cucujus haematodes caucasicus</tp:taxon-name></italic> Motsch.
                                        </td></tr></tbody></table></table-wrap></sec></tp:treatment-sec><tp:treatment-sec><!--Section generated to contain objects referenced in tp:taxon-treatment.--><fig id="F3" position="float" orientation="portrait"><label>Figure 23.</label><caption><p><italic><tp:taxon-name>Cucujus haematodes caucasicus</tp:taxon-name></italic> stat. nov.: dorsal view of male specimen. Locality: Kaukasus, N. W. – Kuban – lg. C. Rost, Berlin.</p></caption><graphic xmlns:xlink="http://www.w3.org/1999/xlink" xlink:href="ZooKeys-212-063-g003.jpg" position="float" orientation="portrait" xlink:type="simple"/></fig><fig id="F2" position="float" orientation="portrait"><label>Figures 13–22.</label><caption><p>Male genitalia of four <italic><tp:taxon-name>Cucujus</tp:taxon-name></italic> species/subspecies. <bold>13–15</bold> <italic><tp:taxon-name>Cucujus cinnaberinus</tp:taxon-name></italic> (Sila N. Park) <bold>13</bold> Median lobe and median strut with flagellum, dorsal view <bold>14</bold> Median lobe <bold>15</bold> flagellum “ball” inside the endophallus <bold>16–18</bold> <italic><tp:taxon-name>Cucujus haematodes</tp:taxon-name></italic> (Sila N. Park) <bold>16</bold> Median lobe and median strut with flagellum, dorsal view <bold>17</bold> Median lobe <bold>18</bold> Abdominal end of flagellum, with the basal part of the endophallus and genital duct <bold>19–20</bold> <italic><tp:taxon-name>Cucujus tulliae</tp:taxon-name></italic> (Sila N. Park) <bold>19</bold> Median lobe and median strut with flagellum removed <bold>20</bold> Median lobe <bold>21–22</bold> <italic><tp:taxon-name>Cucujus caucasicus</tp:taxon-name></italic> (“Caucasus”) <bold>21</bold> Median lobe and median strut with flagellum, dorsal view <bold>22</bold> Median lobe.</p></caption><graphic xmlns:xlink="http://www.w3.org/1999/xlink" xlink:href="ZooKeys-212-063-g002.jpg" position="float" orientation="portrait" xlink:type="simple"/></fig><fig id="F1" position="float" orientation="portrait"><label>Figures 1–12.</label><caption><p>The three European <italic><tp:taxon-name>Cucujus</tp:taxon-name></italic> species, adults. <bold>1–4</bold> <italic><tp:taxon-name>Cucujus cinnaberinus</tp:taxon-name></italic> <bold>1</bold> Total body, dorsal view <bold>2</bold> Head <bold>3</bold> Pronotum <bold>4</bold> Prosternal apophysis <bold>5–8</bold> <italic><tp:taxon-name>Cucujus haematodes</tp:taxon-name></italic> <bold>5</bold> Total body, dorsal view <bold>6</bold> Head <bold>7</bold> Pronotum <bold>8</bold> Prosternal apophysis <bold>9–12</bold> <italic><tp:taxon-name>Cucujus tulliae</tp:taxon-name></italic> <bold>9</bold> Total body, dorsal view <bold>10</bold> Head <bold>11</bold> Pronotum <bold>12</bold> Prosternal apophysis.</p></caption><graphic xmlns:xlink="http://www.w3.org/1999/xlink" xlink:href="ZooKeys-212-063-g001.jpg" position="float" orientation="portrait" xlink:type="simple"/></fig></tp:treatment-sec><ref-list><ref id="B5"><mixed-citation xmlns:xlink="http://www.w3.org/1999/xlink" xlink:type="simple"><person-group><name name-style="western"><surname>Horák</surname><given-names>J</given-names></name><name name-style="western"><surname>Chobot</surname><given-names>K</given-names></name></person-group> (<year>2009</year>)<article-title> Worldwide distribution of saproxylic beetles of the genus Cucujus Fabricius, 1775 (Coleoptera: Cucujidae).</article-title> In: <person-group><name name-style="western"><surname>Buse</surname><given-names>J</given-names></name><name name-style="western"><surname>Alexander</surname><given-names>KNA</given-names></name><name name-style="western"><surname>Assmann</surname><given-names>T</given-names></name></person-group> (<role>Eds</role>) <source>Saproxylic beetles – Their role and diversity in European woodland and tree habitats.</source><publisher-name>Pensoft Publishers</publisher-name>, <publisher-loc>Sofia–Moscow</publisher-loc>, <fpage>189</fpage>–<lpage>206</lpage>.</mixed-citation></ref><ref id="B10"><mixed-citation xmlns:xlink="http://www.w3.org/1999/xlink" xlink:type="simple"><person-group><name name-style="western"><surname>Mamaev</surname><given-names>IM</given-names></name><name name-style="western"><surname>Krivosheina</surname><given-names>VA</given-names></name><name name-style="western"><surname>Potockaya</surname><given-names>VA</given-names></name></person-group> (<year>1977</year>)<source> [Opredelitel’ lichinok khishchnykh nasekomykh entomofagov stolovykh vrediteley].</source><publisher-name>Nauka</publisher-name>, <publisher-loc>Moskva</publisher-loc>.</mixed-citation></ref></ref-list></tp:taxon-treatment>
